# Supplementary material for: The Emergence of SARS-CoV-2 Variant(s) and Its Impact on the Prevalence of COVID-19 Cases in the Nabatieh Region, Lebanon
Source: Med Sci (Basel). 2021 Jun 2;9(2):40. doi: 10.3390/medsci9020040 (PMC8293406; doi:10.3390/medsci9020040)
Supplement: Supplementary file 1 [file medsci-09-00040-s001.zip]

Archive with 1 entries (1 files):
- medsci-1193603-supplementary.pdf
